# Supplementary material for: The Role of ArlRS and VraSR in Regulating Ceftaroline Hypersusceptibility in Methicillin-Resistant Staphylococcus aureus
Source: Antibiotics (Basel). 2021 Jul 6;10(7):821. doi: 10.3390/antibiotics10070821 (PMC8300640; doi:10.3390/antibiotics10070821)
Supplement: Supplementary file 1 [file antibiotics-10-00821-s001.zip]

Archive with 1 entries (1 files):
- antibiotics-1099082-supplementary.pdf
